# Supplementary material for: Development of a New Biomarker Model for Predicting Preterm Birth in Cervicovaginal Fluid
Source: Metabolites. 2022 Aug 9;12(8):734. doi: 10.3390/metabo12080734 (PMC9416165; doi:10.3390/metabo12080734)
Supplement: Supplementary file 1 [file metabolites-12-00734-s001.zip]

Archive with 1 entries (1 files):
- metabolites-1817283-supplementary.pdf
